# Supplementary material for: Amyloid-β peptide signature associated with cerebral amyloid angiopathy in familial Alzheimer’s disease with APPdup and Down syndrome
Source: Acta Neuropathol. 2024 Jul 18;148(1):8. doi: 10.1007/s00401-024-02756-4 (PMC11258176; doi:10.1007/s00401-024-02756-4)
Supplement: Supplementary file 2 — Supplementary file2 (XLSX 22 kb) [file 401_2024_2756_MOESM2_ESM.xlsx]

## Sheet: Supp. Table 2
		Cortical Ab			Vascular Ab						Other Ab deposits			pTau
Group	Brainbank ID	Ab in the parenchyma (0-3)	Diffuse/focal plaques (1= d>f; 2=d=f; 3=d<f)	Coarse-grained plaques (0-3)	Ab in the wall of arteries/arterioles/venules (0-3)	Ab positive arteries/arterioles/venules (0-3)	Ab in capillaries (0-3)	Ab positive capillaries (0-3)	Ab in meningeal vessels (0-3)	Ab positive meningeal vessels (0-3)	Perivascular Ab (0-1)	Subpial Ab (0-1)	Ab in white matter (0-1)	Total pTau (0-3)	Neuritic plaques (0-3)	Neurofibrillary tangles (0-3)	Neuropil threads (0-3)	Microinfarct	Micro hemorrhages	CAA score1	Mann CAA grading2
Ctrl	NeuroCEB3549	0	0	0	0	0	0	0	0	0	0	0	0	0	0	0	0			0
Ctrl	NeuroCEB5433	0	0	0	0	0	0	0	0	0	0	0	0	0	0	0	0			0
Ctrl	NeuroCEB5603	0	0	0	0	0	0	0	0	0	0	0	0	1	1	1	0			0
Ctrl	NeuroCEB8401	0	0	0	0	0	0	0	0	0	0	0	0	0	0	0	0			0
Ctrl	CS 1074	0	0	0	0	0	0	0	0	0	0	0	0	0	0	0	0			0
Ctrl	CS 1468	1	1	0	0	0	0	0	0	0	0	0	0	0	0	0	0			0
Ctrl	CS1697	0	0	0	0	0	0	0	0	0	0	0	0	0	0	0	0			0
Ctrl	CS 1905	1	1	0	0	0	0	0	0	0	0	0	0	0	0	0	0			0
Ctrl	IB6125	0	0	0	0	0	0	0	2	2	0	0	0	0	0	0	0			0
Ctrl	IB6135	0	0	0	0	0	0	0	0	0	0	0	0	0	0	0	0			0
Ctrl	IB6142	3	1	0	0	0	0	0	0	0	0	1	0	0	0	0	0			4
Ctrl	IB6335	0	0	0	1	1	0	0	2	2	0	0	0	0	0	0	0			5
Ctrl	IB5339	2	3	0	0	0	0	0	0	0	0	1	1	0	0	0	0			4
Ctrl	IB5641	0	0	0	0	0	0	0	0	0	0	0	0	0	0	0	0			0
Ctrl	IB6408	1	1	0	0	0	0	0	0	0	0	1	0	0	0	0	0			4
sAD	NeuroCEB5138	3	3	0	0	0	0	0	0	0	1	1	1	3	3	2	3			8
sAD	NeuroCEB5786	3	1	0	3	1	0	0	NA	NA	1	1	0	0	0	0	0	No	No	21
sAD	NeuroCEB8105	3	1	0	3	2	3	1	2	2	0	1	1	1	1	1	1	No	No	31
sAD	NeuroCEB5860	3	1	0	2	1	3	1	3	3	1	1	1	1	1	1	1			30
sAD	NeuroCEB7354	2	3	0	0	0	0	0	0	0	0	1	0	2	2	1	2	No	No	4
sAD	NeuroCEB6563	1	3	0	2	2	2	2	NA	NA	1	1	1	2	2	2	1			28
sAD	IB5834	3	2	0	3	2	0	0	2	3	1	1	1	3	2	3	3			22
sAD	IB5822	3	2	0	0	0	0	0	0	0	0	0	1	3	2	3	3			0
sAD	IB5469	3	3	1	2	1	0	0	0	0	0	0	1	3	3	2	3			9
sAD	NeuroCEB7106	3	1	0	0	0	0	0	NA	NA	0	1	1	3	1	3	3			4
sAD	NeuroCEB4697	3	2	0	0	0	0	0	0	0	1	0	1	3	1	2	3			4
APPV717I	BBN-9608	2	3	0	0	0	0	0	0	0	1	1	1	3	3	3	3			8
APPV717I	BBN-9637	2	3	0	2	1	0	0	2	2	0	1	1	2	2	2	2			13
APPV717L	BBN-11901	3	3	0	0	0	0	0	0	0	1	1	1	3	3	2	3			8
APPV717L	P42-06	2	1	0	2	2	0	0	2	2	1	1	1	3	0	1	2			0
APPV717L	P4-08	1	3	0	0	0	0	0	0	0	0	0	0	3	3	3	2			0
APPV717L	BBN_007.29998	2	1	0	2	1	0	0	1	1	0	0	0	3	3	3	3			9
APPdup #1	ESCOU001	1	3	0	3	3	3	3	3	3	0	1	0	3	3	1	2	No	No	34	3
APPdup #2	ESCOU002	1	2	0	3	3	3	3	3	3	1	1	0	3	2	3	2	Yes	No	38	3
APPdup #3	ESCOU003	1	1	0	3	2	3	2	0	0	0	0	0	3	3	3	2	No	No	28	3
APPdup #4	CS 554	1	3	0	3	3	3	3	2	3	1	0	1	2	2	1	1	Yes	No	34	3
APPdup #5	CS 1228	1	3	0	3	2	3	2	2	2	0	0	0	3	2	3	2	No	No	28	3
APPdup #6	NeuroCEB3312	2	2	0	3	3	3	1	2	3	1	1	1	3	2	3	3			36	3
APPdup #7	NeuroCEB4904	2	3	0	2	1	0	0	3	3	0	1	0	3	3	2	2	No	No	13	1
DS #1	CS 974	1	1	0	0	0	0	0	0	0	0	0	0	0	0	0	0			0
DS #2	CS 714	1	1	0	0	0	0	0	0	0	0	0	0	1	0	1	1			0
DS #3	BBN_28703	1	2	0	0	0	0	0	0	0	0	0	0	0	0	0	0			0
DS #4	M12	1	3	0	0	0	0	0	0	0	0	0	0	0	0	0	0			0
DS-AD#1	M22	2	3	0	2	1	3	1	2	2	0	1	1	3	3	3	2	Yes	No	26	2
DS-AD #2	M15	2	3	0	2	2	3	1	2	3	0	0	1	3	3	3	2	No	No	23	2
DS-AD #3	M13	2	3	0	3	2	0	0	3	3	0	1	1	3	3	3	3	No	Yes	18	2
DS-AD #4	M10	2	2	0	3	2	3	1	3	3	0	1	1	3	3	3	2	No	No	31	3
DS-AD #5	BBN_16954	3	3	1	3	2	0	0	3	3	0	1	1	3	3	3	3	No	No	18	4
DS-AD #6	BBN_17004	3	3	1	3	1	0	0	2	3	0	1	1	3	3	3	3	No	No	17	3
1CAA computed score: (4*F)+G+(4*H)+I+(4*L)+(4*M)
2Mann CAA grading as in [50]
