# Supplementary material for: Amyloid-β peptide signature associated with cerebral amyloid angiopathy in familial Alzheimer’s disease with APPdup and Down syndrome
Source: Acta Neuropathol. 2024 Jul 18;148(1):8. doi: 10.1007/s00401-024-02756-4 (PMC11258176; doi:10.1007/s00401-024-02756-4)
Supplement: Supplementary file 3 — Supplementary file3 (XLSX 23 kb) [file 401_2024_2756_MOESM3_ESM.xlsx]

## Sheet: Supp. Table 1
								Frozen tissue		Paraffin tissue
								LC-MS	MALDI	6F/3D (Aβ)	AT8 (Tau)
Group	Brain Bank	Brainbank ID	PMI (hours)	Cortical region	Sex	Age at death	APOE	Cortical region	Hippocampus	Cortical region
						(years)
Ctrl	NeuroCEB	NeuroCEB5433	29	BA9	F	52	E3/E3	√	√	√	√
	NeuroCEB	NeuroCEB5603	21	BA9	F	92	E2/E4	√	NA	√	√
	NeuroCEB	NeuroCEB3549	6	BA9	M	69	E2/E3	√	NA	√	√
	NeuroCEB	NeuroCEB8401	28	BA9	F	60	E3/E3	√	NA	√	√
	IDIBAPS Brain Bank	CS 1074	17.5	BA9/10	M	31	E3/E3	√	NA	√	√
	IDIBAPS Brain Bank	CS 1468	10	BA9/10	M	64	E3/E4	√	NA	√	√
	IDIBAPS Brain Bank	CS 1697	6	BA9/10	M	78	E3/E3	√	NA	√	√
	IDIBAPS Brain Bank	CS 1905	6.8	BA9/10	M	59	E3/E3	√	√	√	√
	NBB-IBB	IB6125	1.5	BA10/9	F	73	E3/E3	√	√	√	√
	NBB-IBB	IB6135	1.7	BA10/9	F	90	E2/E3	√	√	√	√
	NBB-IBB	IB6142	7	BA10/9	F	108	E3/E3	√	√	√	√
	NBB-IBB	IB6335	2.25	BA10/9	F	81	E2/E3	√	√	√	√
	NBB-IBB	IB5339	2.5	BA10/9	F	89	E3/E3	√	√	√	√
	NBB-IBB	IB5641	5.8	BA10/9	F	81	E3/E3	√	√	√	√
	NBB-IBB	IB6408	2.25	BA10/9	M	78	E3/E3	√	√	√	√
sAD	NeuroCEB	NeuroCEB5138	30	BA9	F	67	E3/E4	√	√	√	√
	NeuroCEB	NeuroCEB5786	31	BA9	F	85	E3/E4	√	√	√	√
	NeuroCEB	NeuroCEB8105	25	BA9	F	79	E3/E4	√	√	√	√
	NeuroCEB	NeuroCEB5860	28	BA9	M	90	E3/E4	√	√	√	√
	NeuroCEB	NeuroCEB7354	26	BA9	M	76	E3/E4	√	√	√	√
	NeuroCEB	NeuroCEB6563	25	BA9	M	82	E3/E3	√	NA	√	√
	NBB-IBB	IB5834	6.2	BA10/9	F	72	E4/E4	NA	NA	√	√
	NBB-IBB	IB5822	4.75	BA10/9	M	63	E3/E3	NA	NA	√	√
	NBB-IBB	IB5469	2.75	BA10/9	M	59	E4/E4	NA	NA	√	√
	NeuroCEB	NeuroCEB7106	21	BA9	M	83	E3/E4	NA	NA	√	√
	NeuroCEB	NeuroCEB4697	24	BA9	F	79	E3/E4	NA	NA	√	√
APPV717I	KCL Brain Bank	BBN_9608	23	BA9/10	F	62	E3/E3	√	√	√	√
	KCL Brain Bank	BBN_9637	3.3	BA9/10	F	72	NA	√	√	√	√
APPV717L	Queen Square Brain Bank	BBN-11901	29	BA9/10	F	56	NA	√	√	√	√
	Queen Square Brain Bank	BBN_8350	89	BA9/10	F	59	E3/E3	√	√	√	√
	Queen Square Brain Bank	BBN_8330	68	BA9/10	M	66	E3/E3	√	NA	√	√
	Queen Square Brain Bank	BBN_007.29998	33	BA9/10	M	62	NA	√	NA	√	√
APPdup #1	Escourolle Lab	ESCOU001	NA	BA9	F	66	E3/E3	NA	NA	√	√
APPdup #2	Escourolle Lab	ESCOU002	NA	BA9	M	58	E3/E3	√	NA	√	√
APPdup #3	Escourolle Lab	ESCOU003	NA	BA9	M	63	E3/E3	NA	NA	√	√
APPdup #4	IDIBAPS Brain Bank	CS 554	3.5	BA9/10	M	54	E3/E3	NA	NA	√	√
APPdup #5	IDIBAPS Brain Bank	CS 1228	6.2	BA9/10	M	68	E3/E3	√	√	√	√
APPdup #6	NeuroCEB	NeuroCEB3312	NA	BA9	M	48	E3/E3	√	√	√	√
APPdup #7	NeuroCEB	NeuroCEB4904	36	BA9	M	58	E3/E4	√	√	√	√
DS #1	IDIBAPS Brain Bank	CS 974	22	BA9/10	M	44	E3/E3	√	NA	√	√
DS #2	IDIBAPS Brain Bank	CS 714	11.5	BA9/10	F	36	E3/E3	√	NA	√	√
DS #3	KCL Brain Bank	BBN_002.28703	48	BA9/10	M	37	E3/E3	√	√	√	√
DS #4	Cambridge Brain Bank	M12	31	BA9/10	F	46	E3/E3	√	√	√	√
DS-AD#1	Cambridge Brain Bank	M22	34	BA9/10	M	61	E3/E3	√	√	√	√
DS-AD #2	Cambridge Brain Bank	M15	11	BA9/10	M	55	E3/E3	√	√	√	√
DS-AD #3	Cambridge Brain Bank	M13	24	BA9/10	M	52	E3/E4	√	√	√	√
DS-AD #4	Cambridge Brain Bank	M10	7	BA9/10	M	52	E3/E3	√	√	√	√
DS-AD #5	KCL Brain Bank	BBN_16954	9	BA9/10	M	54	E2/E4	√	√	√	√
DS-AD #6	KCL Brain Bank	BBN_17004	9	BA9/10	M	65	E3/E3	NA	NA	√	√
DS-AD	KCL Brain Bank	BBN_16273	28.5	BA9/10	F	56	E3/E4	√	√	NA	NA
DS-AD	Cambridge Brain Bank	M7	3	BA9/10	M	67	E3/E3	√	√	NA	NA
